# Supplementary material for: Does Pharmacological Adjustment Influence the Outcomes of In-Patient Multimodal Intensive Care? A Study in Patients with Moderately Advanced Parkinson’s Disease
Source: J Clin Med. 2025 Aug 14;14(16):5749. doi: 10.3390/jcm14165749 (PMC12386698; doi:10.3390/jcm14165749)
Supplement: Supplementary file 1 [file jcm-14-05749-s001.zip]

Archive with 1 entries (1 files):
- jcm-3741548-supplementary.pdf
